# Supplementary material for: West Nile virus vaccine candidates attenuated by dinucleotide enrichment are immunogenic and protective against lethal infection
Source: PLoS Pathog. 2025 Oct 3;21(10):e1013560. doi: 10.1371/journal.ppat.1013560 (PMC12513643; doi:10.1371/journal.ppat.1013560)
Supplement: S2 Table — (XLSX) [file ppat.1013560.s011.xlsx]

## Sheet: WNV-WT
S2_Table
WNV-WT
Sample ID	Passage number	WNV variant	Cell type	Position in the WNV genome (nt #)	Reference nucleotide	Emerged nucleotide	Frequency of the emerged nucleotide	Shannon Entropy	Reference codon	Emerged codon	Reference amino acid	Emerged amino acid	*WNV protein	Position of the amino acid in the specific protein (aa #)	If CpG or UpA which were enriched is affected ? (Yes/No)
WNV-WT (working stock)	Working stock	WNV-WT	VERO-ZAP-KO	7767	A	G	0.0363	0.297472	AAA	AAG	K	K	NS5	29	NA
WNV-WT (passage 5)	Passage 5	WNV-WT	VERO-ZAP-WT	106	A	G	0.11535	0.530396	AAA	GAA	K	E	C	4	NA
		WNV-WT	VERO-ZAP-WT	612	C	T	0.05165	0.284876	ATC	ATT	I	I	prM mature peptide	67	NA
		WNV-WT	VERO-ZAP-WT	2289	T	C	0.1087	0.480574	GCT	GCC	A	A	E	441	NA
		WNV-WT	VERO-ZAP-WT	3855	G	A	0.10145	0.496214	GCG	GCA	A	A	NS2A	110	NA
		WNV-WT	VERO-ZAP-WT	5236	A	G	0.06975	0.314631	ATC	GTC	I	V	NS3	209	NA
		WNV-WT	VERO-ZAP-WT	5944	G	A	0.033	0.18603	GGA	AGA	G	R	NS3	445	NA
		WNV-WT	VERO-ZAP-WT	6901	A	G	0.0534	0.290002	AGC	GGC	S	G	NS4B	145	NA
		WNV-WT	VERO-ZAP-WT	7123	A	G	0.119	0.539003	ACC	GCC	T	A	NS4B	70	NA
		WNV-WT	VERO-ZAP-WT	7636	A	G	0.05255	0.314829	ACA	GCA	T	A	NS4B	241	NA
		WNV-WT	VERO-ZAP-WT	7637	C	T	0.1653	0.725273	ACA	ATA	T	I	NS4B	241	NA
		WNV-WT	VERO-ZAP-WT	8727	T	C	0.1075	0.446231	ACT	ACC	T	T	NS5	349	NA
WNV-WT (passage 10)	Passage 10	WNV-WT	VERO-ZAP-WT	2289	T	C	0.43365	0.98318	GCT	GCC	A	A	E	441	NA
		WNV-WT	VERO-ZAP-WT	3342	C	T	0.30885	0.905213	TGC	TGT	C	C	NS1	291	NA
		WNV-WT	VERO-ZAP-WT	3855	G	A	0.4173	0.981354	GCG	GCA	A	A	NS2A	110	NA
		WNV-WT	VERO-ZAP-WT	6871	G	A	0.4114	0.975614	GTG	ATG	V	M	NS4A	135	NA
		WNV-WT	VERO-ZAP-WT	6901	A	G	0.0542	0.350384	AGC	GGC	S	G	NS4B	145	NA
		WNV-WT	VERO-ZAP-WT	6955	A	G	0.3109	0.88286	AGC	GGC	S	G	NS4B	14	NA
		WNV-WT	VERO-ZAP-WT	7123	A	G	0.08245	0.428807	ACC	GCC	T	A	NS4B	70	NA
		WNV-WT	VERO-ZAP-WT	7637	C	T	0.8661	0.571459	ACA	ATA	T	I	NS4B	241	NA
		WNV-WT	VERO-ZAP-WT	7650	A	G	0.4481	0.992358	ATA	ATG	I	M	NS4B	245	NA
		WNV-WT	VERO-ZAP-WT	8727	T	C	0.3577	0.969502	ACT	ACC	T	T	NS5	349	NA
WNV-WT (passage 5)	Passage 5	WNV-WT	VERO-ZAP-KO	106	A	G	0.1132	0.5225	AAA	GAA	K	E	C	4	NA
		WNV-WT	VERO-ZAP-KO	1077	C	G	0.0424	0.277857	GAC	GAG	D	E	prM mature peptide	37	NA
		WNV-WT	VERO-ZAP-KO	1216	A	G	0.03215	0.163708	AAA	GAA	K	E	prM mature peptide	84	NA
		WNV-WT	VERO-ZAP-KO	3147	T	C	0.0501	0.361928	CCT	CCC	P	P	NS1	226	NA
		WNV-WT	VERO-ZAP-KO	7123	A	G	0.1905	0.76338	ACC	GCC	T	A	NS4B	70	NA
		WNV-WT	VERO-ZAP-KO	7202	T	C	0.05275	0.278858	CTC	CCC	L	P	NS4B	96	NA
		WNV-WT	VERO-ZAP-KO	7637	C	T	0.0572	0.350057	ACA	ATA	T	I	NS4B	241	NA
WNV-WT (passage 10)	Passage 10	WNV-WT	VERO-ZAP-KO	106	A	G	0.22715	0.825424	AAA	GAA	K	E	C	4	NA
		WNV-WT	VERO-ZAP-KO	1036	G	A	0.0825	0.451289	GTT	ATT	V	I	prM mature peptide	24	NA
		WNV-WT	VERO-ZAP-KO	1157	C	T	0.0423	0.253476	ACC	ATC	T	I	E	64	NA
		WNV-WT	VERO-ZAP-KO	1191	G	T	0.03635	0.247583	CCG	CCT	P	P	E	75	NA
		WNV-WT	VERO-ZAP-KO	1216	A	G	0.11875	0.509439	AAA	GAA	K	E	prM mature peptide	84	NA
		WNV-WT	VERO-ZAP-KO	2289	T	C	0.06845	0.296587	GCT	GCC	A	A	E	441	NA
		WNV-WT	VERO-ZAP-KO	2412	T	C	0.0719	0.331607	GCT	GCC	A	A	E	482	NA
		WNV-WT	VERO-ZAP-KO	2474	C	T	0.04825	0.328454	ACT	ATT	T	I	NS1	2	NA
		WNV-WT	VERO-ZAP-KO	3855	G	A	0.07995	0.40433	GCG	GCA	A	A	NS2A	110	NA
		WNV-WT	VERO-ZAP-KO	6871	G	A	0.1346	0.542047	GTG	ATG	V	M	NS4A	135	NA
		WNV-WT	VERO-ZAP-KO	6957	C	T	0.0373	0.246177	AGC	AGT	S	S	NS4B	14	NA
		WNV-WT	VERO-ZAP-KO	7123	A	G	0.3036	0.925356	ACC	GCC	T	A	NS4B	70	NA
		WNV-WT	VERO-ZAP-KO	7202	T	C	0.03615	0.173198	CTC	CCC	L	P	NS4B	96	NA
		WNV-WT	VERO-ZAP-KO	7338	A	G	0.11025	0.500354	ACA	ACG	T	T	NS4B	141	NA
		WNV-WT	VERO-ZAP-KO	7635	A	G	0.03865	0.273929	ATA	ATG	I	M	NS4B	240	NA
		WNV-WT	VERO-ZAP-KO	7637	C	T	0.1108	0.514429	ACA	ATA	T	I	NS4B	241	NA
		WNV-WT	VERO-ZAP-KO	8727	T	C	0.05185	0.281339	ACT	ACC	T	T	NS5	349	NA
For the validated best practice (PMID: 30621750), we considered SNVs with a frequency of at least 0.03 (3%).
During serial passage with two biological replicates, only SNVs identified in the two biological replicates were considered.
*WNV Proteins:
C: capsid protein
pr-M: precursor membrane protein
E: envelope protein
NS1: nonstructural protein 1
NS2A: nonstructural protein 2A
NS2B: nonstructural protein 2B
NS3: nonstructural protein 3
NS4B: nonstructural protein 4B
NS5: nonstructural protein 5
UTR: untranslated region
NA: Not available

## Sheet: ENS1-Per
S2_Table
E/NS1-Per
Sample ID	Passage number	WNV variant	Cell type	Position in the WNV genome (nt #)	Reference nucleotide	Emerged nucleotide	Frequency of the emerged nucleotide	Shannon Entropy	Reference codon	Emerged codon	Reference amino acid	Emerged amino acid	*WNV protein	Position of the amino acid in the specific protein (aa #)	If CpG or UpA which were enriched is affected ? (Yes/No)
E/NS1-Per (working stock)	Working stock	E/NS1-Per	VERO-ZAP-KO	1155	A	G	0.032	0.204325	GCA	GCG	A	A	E	63	NA
		E/NS1-Per	VERO-ZAP-KO	1320	A	G	0.1056	0.551928	AAA	AAG	K	K	E	118	NA
		E/NS1-Per	VERO-ZAP-KO	2234	A	G	0.1395	0.519116	GAC	GGC	D	G	E	423	NA
		E/NS1-Per	VERO-ZAP-KO	2717	G	A	0.1403	0.54075	GGT	GAT	G	D	NS1	83	NA
		E/NS1-Per	VERO-ZAP-KO	2744	A	G	0.0556	0.334268	AAG	AGG	K	R	NS1	92	NA
		E/NS1-Per	VERO-ZAP-KO	3228	C	T	0.0365	0.244515	AAC	AAT	N	N	NS1	253	NA
		E/NS1-Per	VERO-ZAP-KO	4093	A	G	0.2665	0.835855	AAG	GAG	K	E	NS2A	190	NA
		E/NS1-Per	VERO-ZAP-KO	4386	A	G	0.0532	0.27867	AGA	AGG	R	R	NS2B	56	NA
		E/NS1-Per	VERO-ZAP-KO	4708	A	G	0.0498	0.350218	AGT	GGT	S	G	NS3	33	NA
		E/NS1-Per	VERO-ZAP-KO	5166	G	A	0.0312	0.208839	AGG	AGA	R	R	NS3	185	NA
		E/NS1-Per	VERO-ZAP-KO	5914	A	G	0.0399	0.208181	ATA	GTA	I	V	NS3	435	NA
		E/NS1-Per	VERO-ZAP-KO	7437	A	G	0.0317	0.119893	GGA	GGG	G	G	NS4B	174	NA
		E/NS1-Per	VERO-ZAP-KO	7719	A	G	0.0675	0.468996	AAA	AAG	K	K	NS5	13	NA
		E/NS1-Per	VERO-ZAP-KO	8754	A	G	0.2016	0.760912	AAA	AAG	K	K	NS5	358	NA
		E/NS1-Per	VERO-ZAP-KO	10195	A	G	0.0437	0.277015	AGT	GGT	S	G	NS5	839	NA
	Permuted region
For the validated best practice (PMID: 30621750), we considered SNVs with a frequency of at least 0.03 (3%).
*WNV Proteins:
C: capsid protein
pr-M: precursor membrane protein
E: envelope protein
NS1: nonstructural protein 1
NS2A: nonstructural protein 2A
NS2B: nonstructural protein 2B
NS3: nonstructural protein 3
NS4B: nonstructural protein 4B
NS5: nonstructural protein 5
UTR: untranslated region
NA: Not available

## Sheet: ENS1NS5- Per
S2_Table
E/NS1/NS5-Per
Sample ID	Passage number	WNV variant	Cell type	Position in the WNV genome (nt #)	Reference nucleotide	Emerged nucleotide	Frequency of the emerged nucleotide	Shannon Entropy	Reference codon	Emerged codon	Reference amino acid	Emerged amino acid	*WNV protein	Position of the amino acid in the specific protein (aa #)	If CpG or UpA which were enriched is affected ? (Yes/No)
E/NS1/NS5-Per (working stock)	Working stock	E/NS1/NS5-Per	VERO-ZAP-KO	270	A	G	0.0495	0.335269	GCA	GCG	A	A	C	58	NA
		E/NS1/NS5-Per	VERO-ZAP-KO	2217	A	G	0.0455	0.142345	AGA	AGG	R	R	E	417	NA
		E/NS1/NS5-Per	VERO-ZAP-KO	2364	G	T	0.1197	0.599099	GGG	GGT	G	G	E	466	NA
		E/NS1/NS5-Per	VERO-ZAP-KO	2400	T	C	0.04	0.247551	GAT	GAC	D	D	E	478	NA
		E/NS1/NS5-Per	VERO-ZAP-KO	3101	A	G	0.0341	0.264315	AAG	AGG	K	R	NS1	211	NA
		E/NS1/NS5-Per	VERO-ZAP-KO	3357	G	A	0.0436	0.264315	CCG	CCA	P	P	NS1	296	NA
		E/NS1/NS5-Per	VERO-ZAP-KO	4839	A	G	0.0323	0.119116	CGA	CGG	R	R	NS3	76	NA
		E/NS1/NS5-Per	VERO-ZAP-KO	5532	A	G	0.1231	0.573139	CTA	CTG	L	L	NS3	307	NA
		E/NS1/NS5-Per	VERO-ZAP-KO	7057	A	G	0.0754	0.446791	ACA	GCA	T	A	NS4B	48	NA
		E/NS1/NS5-Per	VERO-ZAP-KO	7828	A	G	0.0819	0.49918	ACT	GCT	T	A	NS5	50	NA
		E/NS1/NS5-Per	VERO-ZAP-KO	8065	G	A	0.0363	0.243769	GGA	AGA	G	R	NS5	129	NA
		E/NS1/NS5-Per	VERO-ZAP-KO	9999	C	T	0.0303	0.262709	CAC	CAT	H	H	NS5	773	NA
	Permuted region
For the validated best practice (PMID: 30621750), we considered SNVs with a frequency of at least 0.03 (3%).
*WNV Proteins:
C: capsid protein
pr-M: precursor membrane protein
E: envelope protein
NS1: nonstructural protein 1
NS2A: nonstructural protein 2A
NS2B: nonstructural protein 2B
NS3: nonstructural protein 3
NS4B: nonstructural protein 4B
NS5: nonstructural protein 5
UTR: untranslated region
NA: Not available

## Sheet: E+CG
S2_Table
E+CG
Sample ID	Passage number	WNV variant	Cell type	Position in the WNV genome (nt #)	Reference nucleotide	Emerged nucleotide	Frequency of the emerged nucleotide	Shannon Entropy	Reference codon	Emerged codon	Reference amino acid	Emerged amino acid	*WNV protein	Position of the amino acid in the specific protein (aa #)	If CpG or UpA which were enriched is affected ? (Yes/No)
E+CG (working stock)	Working stock	E+CG	VERO-ZAP-KO	108	A	G	0.0313	0.15935	AAA	AAG	K	K	C	4	NA
For the validated best practice (PMID: 30621750), we considered SNVs with a frequency of at least 0.03 (3%).
*WNV Proteins:
C: capsid protein
pr-M: precursor membrane protein
E: envelope protein
NS1: nonstructural protein 1
NS2A: nonstructural protein 2A
NS2B: nonstructural protein 2B
NS3: nonstructural protein 3
NS4B: nonstructural protein 4B
NS5: nonstructural protein 5
UTR: untranslated region
NA: Not available

## Sheet: ENS1+CG
S2_Table
E/NS1+CG
Sample ID	Passage number	WNV variant	Cell type	Position in the WNV genome (nt #)	Reference nucleotide	Emerged nucleotide	Frequency of the emerged nucleotide	Shannon Entropy	Reference codon	Emerged codon	Reference amino acid	Emerged amino acid	*WNV protein	Position of the amino acid in the specific protein (aa #)	If CpG or UpA which were enriched is affected ? (Yes/No)
E/NS1+CG (working stock)	Working stock	E/NS1+CG	VERO-ZAP-KO	2859	C	T	0.0448	0.142828	AAC	AAT	N	N	NS1	130	No
	Enrichment region: CpG
For the validated best practice (PMID: 30621750), we considered SNVs with a frequency of at least 0.03 (3%).
*WNV Proteins:
C: capsid protein
pr-M: precursor membrane protein
E: envelope protein
NS1: nonstructural protein 1
NS2A: nonstructural protein 2A
NS2B: nonstructural protein 2B
NS3: nonstructural protein 3
NS4B: nonstructural protein 4B
NS5: nonstructural protein 5
UTR: untranslated region

## Sheet: ENS1NS5+CG
S2_Table
E/NS1/NS5+CG
Sample ID	Passage number	WNV variant	Cell type	Position in the WNV genome (nt #)	Reference nucleotide	Emerged nucleotide	Frequency of the emerged nucleotide	Shannon Entropy	Reference codon	Emerged codon	Reference amino acid	Emerged amino acid	*WNV protein	Position of the amino acid in the specific protein (aa #)	If CpG or UpA which were enriched is affected ? (Yes/No)
E/NS1/NS5+CG (working stock)	Working stock	E/NS1/NS5+CG	VERO-ZAP-KO	2859	C	T	0.0312	0.0381393	AAC	AAT	N	N	NS1	130	No
		E/NS1/NS5+CG	VERO-ZAP-KO	4791	C	T	0.1998	0.773227	AGC	AGT	S	S	NS3	60	NA
		E/NS1/NS5+CG	VERO-ZAP-KO	5944	G	A	0.0311	0.165957	GGA	AGA	G	R	NS3	445	NA
		E/NS1/NS5+CG	VERO-ZAP-KO	6885	T	C	0.2038	0.712846	TGT	TGC	C	C	NS4A	139	NA
		E/NS1/NS5+CG	VERO-ZAP-KO	7338	A	G	0.0367	0.427143	ACA	ACG	T	T	NS4B	141	NA
		E/NS1/NS5+CG	VERO-ZAP-KO	8254	A	G	0.0322	0.247551	ATC	GTC	I	V	NS5	192	No
	Enrichment region: CpG
For the validated best practice (PMID: 30621750), we considered SNVs with a frequency of at least 0.03 (3%).
*WNV Proteins:
C: capsid protein
pr-M: precursor membrane protein
E: envelope protein
NS1: nonstructural protein 1
NS2A: nonstructural protein 2A
NS2B: nonstructural protein 2B
NS3: nonstructural protein 3
NS4B: nonstructural protein 4B
NS5: nonstructural protein 5
UTR: untranslated region
NA: Not available

## Sheet: E-MAX
S2_Table
E-MAX
Sample ID	Passage number	WNV variant	Cell type	Position in the WNV genome (nt #)	Reference nucleotide	Emerged nucleotide	Frequency of the emerged nucleotide	Shannon Entropy	Reference codon	Emerged codon	Reference amino acid	Emerged amino acid	*WNV protein	Position of the amino acid in the specific protein (aa #)	If CpG or UpA which were enriched is affected ? (Yes/No)
E-MAX (working stock)	Working stock	E-MAX	VERO-ZAP-KO	7907	A	G	0.0421	0.244515	AAA	AGA	K	R	NS5	76	NA
		E-MAX	VERO-ZAP-KO	8490	C	T	0.0559	0.314123	CCC	CCT	P	P	NS5	270	NA
		E-MAX	VERO-ZAP-KO	9966	T	C	0.0614	0.26268	TCT	TCC	S	S	NS5	762	NA
E-MAX (passage 5)	Passage 5	E-MAX	VERO-ZAP-WT	1151	T	C	0.12245	0.454618	TTA	TCA	L	S	E	62	No
		E-MAX	VERO-ZAP-WT	1368	T	C	0.0984	0.5382	AAT	AAC	N	N	E	134	No
		E-MAX	VERO-ZAP-WT	1782	C	T	0.21325	0.780345	GTC	GTT	V	V	E	272	Yes: CpG affected C>1782>T=TG
		E-MAX	VERO-ZAP-WT	1788	T	C	0.1593	0.604429	TTT	TTC	F	F	E	274	No
		E-MAX	VERO-ZAP-WT	1789	T	C	0.18285	0.528155	TCG	CCG	S	P	E	275	No
		E-MAX	VERO-ZAP-WT	1796	A	G	0.127	0.520818	AAT	AGT	N	S	E	277	No
		E-MAX	VERO-ZAP-WT	6933	A	G	0.09645	0.431801	CTA	CTG	L	L	NS4B	6	NA
		E-MAX	VERO-ZAP-WT	7907	A	G	0.0782	0.436656	AAA	AGA	K	R	NS5	76	NA
E-MAX (passage 10)	Passage 10	E-MAX	VERO-ZAP-WT	1782	C	T	0.1712	0.538442	GTC	GTT	V	V	E	272	Yes: CpG affected C>1782>T=TG
		E-MAX	VERO-ZAP-WT	1788	T	C	0.11855	0.732776	TTT	TTC	F	F	E	274	No
		E-MAX	VERO-ZAP-WT	1797	T	C	0.2488	0.703343	AAT	AAC	N	N	E	277	Yes: UpA affected T>1797>C=CA
		E-MAX	VERO-ZAP-WT	2006	A	G	0.12895	0.53627	AAC	AGC	N	S	E	347	No
E-MAX (passage 5)	Passage 5	E-MAX	VERO-ZAP-KO	216	C	T	0.07245	0.442477	GGC	GGT	G	G	C	40	NA
		E-MAX	VERO-ZAP-KO	1154	C	T	0.1617	0.580865	GCA	GTA	A	V	E	63	No
		E-MAX	VERO-ZAP-KO	1622	T	C	0.0383	0.24972	ATG	ACG	M	T	E	219	No
		E-MAX	VERO-ZAP-KO	2874	T	C	0.0444	0.222435	GTT	GTC	V	V	NS1	135	NA
		E-MAX	VERO-ZAP-KO	3346	C	T	0.0838	0.403259	CAC	TAC	H	Y	NS1	293	NA
		E-MAX	VERO-ZAP-KO	4389	G	T	0.1012	0.491992	ACG	ACT	T	T	NS2B	57	NA
		E-MAX	VERO-ZAP-KO	6871	G	A	0.2601	0.820905	GTG	ATG	V	M	NS4A	135	NA
		E-MAX	VERO-ZAP-KO	7636	A	G	0.1884	0.676178	ACA	GCA	T	A	NS4B	241	NA
		E-MAX	VERO-ZAP-KO	7637	C	T	0.3145	0.893543	ACA	ATA	T	I	NS4B	241	NA
		E-MAX	VERO-ZAP-KO	7907	A	G	0.37405	0.96129	AAA	AGA	K	R	NS5	76	NA
EMAX (passage 10)	Passage 10	E-MAX	VERO-ZAP-KO	216	C	T	0.05255	0.256457	GGC	GGT	G	G	C	40	NA
		E-MAX	VERO-ZAP-KO	1154	C	T	0.4654	0.99386	GCA	GTA	A	V	E	63	No
		E-MAX	VERO-ZAP-KO	1303	A	G	0.0621	0.338389	ATC	GTC	I	V	E	113	No
		E-MAX	VERO-ZAP-KO	1309	A	G	0.11455	0.499557	ACG	GCG	T	A	E	115	No
		E-MAX	VERO-ZAP-KO	3346	C	T	0.1307	0.529576	CAC	TAC	H	Y	NS1	293	NA
		E-MAX	VERO-ZAP-KO	4389	G	T	0.049	0.303517	ACG	ACT	T	T	NS2B	57	NA
		E-MAX	VERO-ZAP-KO	6871	G	A	0.5569	0.989578	GTG	ATG	V	M	NS4A	135	NA
		E-MAX	VERO-ZAP-KO	7274	G	T	0.03285	0.284774	TGC	TTC	C	F	NS4B	120	NA
		E-MAX	VERO-ZAP-KO	7636	A	G	0.25665	0.813444	ACA	GCA	T	A	NS4B	241	NA
		E-MAX	VERO-ZAP-KO	7637	C	T	0.354	0.963997	ACA	ATA	T	I	NS4B	241	NA
		E-MAX	VERO-ZAP-KO	7907	A	G	0.3161	0.904626	AAA	AGA	K	R	NS5	76	NA
	Enrichment region: CpG+UpA
	CpG enriched position affected
	UpA enriched position affected
For the validated best practice (PMID: 30621750), we considered SNVs with a frequency of at least 0.03 (3%).
During serial passage with two biological replicates, only SNVs identified in the two biological replicates were considered.
*WNV Proteins:
C: capsid protein
pr-M: precursor membrane protein
E: envelope protein
NS1: nonstructural protein 1
NS2A: nonstructural protein 2A
NS2B: nonstructural protein 2B
NS3: nonstructural protein 3
NS4B: nonstructural protein 4B
NS5: nonstructural protein 5
UTR: untranslated region
NA: Not available

## Sheet: E+UA
S2_Table
E+UA
Sample ID	Passage number	WNV variant	Cell type	Position in the WNV genome (nt #)	Reference nucleotide	Emerged nucleotide	Frequency of the emerged nucleotide	Shannon Entropy	Reference codon	Emerged codon	Reference amino acid	Emerged amino acid	*WNV protein	Position of the amino acid in the specific protein (aa #)	If CpG or UpA which were enriched is affected ? (Yes/No)
E+UA (working stock)	Working stock	E+UA	VERO-ZAP-KO	1317	C	A	0.0448	0.327445	GCC	GCA	A	A	E	117	No
		E+UA	VERO-ZAP-KO	2475	T	C	0.0309	0.165427	ACT	ACC	T	T	NS1	2	NA
		E+UA	VERO-ZAP-KO	5084	A	G	0.0318	0.27867	AAC	AGC	N	S	NS3	158	NA
		E+UA	VERO-ZAP-KO	7116	C	T	0.0898	0.346124	ACC	ACT	T	T	NS4B	67	NA
		E+UA	VERO-ZAP-KO	7817	A	G	0.0471	0.264315	GAA	GGA	E	G	NS5	46	NA
	Enrichment region: UpA
For the validated best practice (PMID: 30621750), we considered SNVs with a frequency of at least 0.03 (3%).
*WNV Proteins:
C: capsid protein
pr-M: precursor membrane protein
E: envelope protein
NS1: nonstructural protein 1
NS2A: nonstructural protein 2A
NS2B: nonstructural protein 2B
NS3: nonstructural protein 3
NS4B: nonstructural protein 4B
NS5: nonstructural protein 5
UTR: untranslated region
NA: Not available

## Sheet: E-MAXNS5+CG
S2_Table
E-MAX/NS5+CG
Sample ID	Passage number	WNV variant	Cell type	Position in the WNV genome (nt #)	Reference nucleotide	Emerged nucleotide	Frequency of the emerged nucleotide	Shannon Entropy	Reference codon	Emerged codon	Reference amino acid	Emerged amino acid	*WNV protein	Position of the amino acid in the specific protein (aa #)	If CpG or UpA which were enriched is affected ? (Yes/No)
E-MAX/NS5+CG (working stock)	Working stock	E-MAX/NS5+CG	VERO-ZAP-KO	8601	T	C	0.0518	0.313195	TAT	TAC	Y	Y	NS5	307	No
	Enrichment region: CpG+UpA
For the validated best practice (PMID: 30621750), we considered SNVs with a frequency of at least 0.03 (3%).
*WNV Proteins:
C: capsid protein
pr-M: precursor membrane protein
E: envelope protein
NS1: nonstructural protein 1
NS2A: nonstructural protein 2A
NS2B: nonstructural protein 2B
NS3: nonstructural protein 3
NS4B: nonstructural protein 4B
NS5: nonstructural protein 5
UTR: untranslated region
NA: Not available

## Sheet: E-MAXNS5-MAX
S2_Table
E-MAX/NS5-MAX
Sample ID	Passage number	WNV variant	Cell type	Position in the WNV genome (nt #)	Reference nucleotide	Emerged nucleotide	Frequency of the emerged nucleotide	Shannon Entropy	Reference codon	Emerged codon	Reference amino acid	Emerged amino acid	*WNV protein	Position of the amino acid in the specific protein (aa #)	If CpG or UpA which were enriched is affected ? (Yes/No)
E-MAX/NS5-MAX (working stock)	Working stock	E-MAX/NS5-MAX	VERO-ZAP-KO	744	A	G	0.0403	0.225017	TCA	TCG	S	S	prM	111	NA
		E-MAX/NS5-MAX	VERO-ZAP-KO	1256	T	C	0.0309	0.144663	GTC	GCC	V	A	E	97	No
		E-MAX/NS5-MAX	VERO-ZAP-KO	3037	A	G	0.0402	0.363635	AAC	GAC	N	D	NS1	190	NA
		E-MAX/NS5-MAX	VERO-ZAP-KO	3101	A	G	0.031	0.173196	AAG	AGG	K	R	NS1	211	NA
		E-MAX/NS5-MAX	VERO-ZAP-KO	3486	A	G	0.0769	0.330331	AGA	AGG	R	R	NS1	339	NA
		E-MAX/NS5-MAX	VERO-ZAP-KO	3930	A	G	0.0348	0.162834	TCA	TCG	S	S	NS2A	135	NA
		E-MAX/NS5-MAX	VERO-ZAP-KO	5176	A	C	0.063	0.298364	ATC	CTC	I	L	NS3	189	NA
		E-MAX/NS5-MAX	VERO-ZAP-KO	6271	G	A	0.0311	0.244049	GCT	ACT	A	T	NS3	554	NA
		E-MAX/NS5-MAX	VERO-ZAP-KO	6319	A	G	0.0304	0.185998	ACA	GCA	T	A	NS3	570	NA
		E-MAX/NS5-MAX	VERO-ZAP-KO	6837	G	A	0.0675	0.232183	GAG	GAA	E	E	NS4A	123	NA
		E-MAX/NS5-MAX	VERO-ZAP-KO	6912	A	G	0.0847	0.362577	GCA	GCG	A	A	NS4A	148	NA
		E-MAX/NS5-MAX	VERO-ZAP-KO	7122	G	A	0.0328	0.301074	TTG	TTA	L	L	NS4B	69	NA
		E-MAX/NS5-MAX	VERO-ZAP-KO	7734	G	T	0.2589	0.878239	CAG	CAT	Q	H	NS5	18	No
		E-MAX/NS5-MAX	VERO-ZAP-KO	7742	A	G	0.0434	0.163861	AAA	AGA	K	R	NS5	21	No
		E-MAX/NS5-MAX	VERO-ZAP-KO	7836	T	C	0.0684	0.314123	GGT	GGC	G	G	NS5	52	No
		E-MAX/NS5-MAX	VERO-ZAP-KO	7881	A	G	0.2712	0.912734	GAA	GAG	E	E	NS5	67	No
		E-MAX/NS5-MAX	VERO-ZAP-KO	8340	T	C	0.2641	0.772876	TAT	TAC	Y	Y	NS5	220	No
		E-MAX/NS5-MAX	VERO-ZAP-KO	8382	T	C	0.0925	0.459947	AAT	AAC	N	N	NS5	234	No
		E-MAX/NS5-MAX	VERO-ZAP-KO	8886	A	G	0.0838	0.49918	ATA	ATG	I	M	NS5	402	No
		E-MAX/NS5-MAX	VERO-ZAP-KO	9360	C	T	0.0842	0.40331	GAC	GAT	D	D	NS5	560	Yes: CpG affected C>9360>T=TG
		E-MAX/NS5-MAX	VERO-ZAP-KO	9567	A	G	0.0423	0.299261	GAA	GAG	E	E	NS5	629	No
		E-MAX/NS5-MAX	VERO-ZAP-KO	10236	C	T	0.0666	0.417281	TGC	TGT	C	C	NS5	852	Yes: CpG affected C>10236>T=TG
	Enrichment region: CpG+UpA
	CpG enriched position affected
	UpA enriched position affected
For the validated best practice (PMID: 30621750), we considered SNVs with a frequency of at least 0.03 (3%).
*WNV Proteins:
C: capsid protein
pr-M: precursor membrane protein
E: envelope protein
NS1: nonstructural protein 1
NS2A: nonstructural protein 2A
NS2B: nonstructural protein 2B
NS3: nonstructural protein 3
NS4B: nonstructural protein 4B
NS5: nonstructural protein 5
UTR: untranslated region
NA: Not available

[truncated: 3 more sheets: E-MAX+FR, WNV-WT+FR, Mouse brain NGS]
