# Supplementary material for: West Nile virus vaccine candidates attenuated by dinucleotide enrichment are immunogenic and protective against lethal infection
Source: PLoS Pathog. 2025 Oct 3;21(10):e1013560. doi: 10.1371/journal.ppat.1013560 (PMC12513643; doi:10.1371/journal.ppat.1013560)
Supplement: S3 Table — (XLSX) [file ppat.1013560.s012.xlsx]

## Sheet: WNV-WT
S3_Table
WNV-WT
Sample ID	Passage number	WNV variant	Cell type	Position in the WNV genome (nt #)	Reference nucleotide	Emerged nucleotide	Frequency of the emerged nucleotide	Shannon Entropy	Reference codon	Emerged codon	Reference amino acid	Emerged amino acid	*WNV protein	Position of the amino acid in the specific protein (aa #)	If CpG or UpA which were enriched is affected ? (Yes/No)
WNV-WT (working stock)	Working stock	WNV-WT	VERO-ZAP-KO	7767	A	G	0.0363	0.297472	AAA	AAG	K	K	NS5	29	NA
WNV-WT (passage 5)	Passage 5	WNV-WT	VERO-ZAP-WT	106	A	G	0.1159	0.546302	AAA	GAA	K	E	C	4	NA
		WNV-WT	VERO-ZAP-WT	612	C	T	0.0528	0.274745	ATC	ATT	I	I	prM mature peptide	67	NA
		WNV-WT	VERO-ZAP-WT	2289	T	C	0.1136	0.480943	GCT	GCC	A	A	E	441	NA
		WNV-WT	VERO-ZAP-WT	3855	G	A	0.1033	0.497061	GCG	GCA	A	A	NS2A	110	NA
		WNV-WT	VERO-ZAP-WT	5236	A	G	0.0744	0.347073	ATC	GTC	I	V	NS3	209	NA
		WNV-WT	VERO-ZAP-WT	6901	A	G	0.0544	0.28315	AGC	GGC	S	G	NS4B	145	NA
		WNV-WT	VERO-ZAP-WT	7123	A	G	0.1225	0.541273	ACC	GCC	T	A	NS4B	70	NA
		WNV-WT	VERO-ZAP-WT	7636	A	G	0.044	0.259663	ACA	GCA	T	A	NS4B	241	NA
		WNV-WT	VERO-ZAP-WT	7637	C	T	0.1667	0.72879	ACA	ATA	T	I	NS4B	241	NA
		WNV-WT	VERO-ZAP-WT	8727	T	C	0.102	0.45298	ACT	ACC	T	T	NS5	349	NA
WNV-WT (passage 10)	Passage 10	WNV-WT	VERO-ZAP-WT	2289	T	C	0.4394	0.987869	GCT	GCC	A	A	E	441	NA
		WNV-WT	VERO-ZAP-WT	3342	C	T	0.3221	0.914793	TGC	TGT	C	C	NS1	291	NA
		WNV-WT	VERO-ZAP-WT	3855	G	A	0.4246	0.991716	GCG	GCA	A	A	NS2A	110	NA
		WNV-WT	VERO-ZAP-WT	6871	G	A	0.4154	0.979717	GTG	ATG	V	M	NS4A	135	NA
		WNV-WT	VERO-ZAP-WT	6901	A	G	0.0511	0.304279	AGC	GGC	S	G	NS4B	145	NA
		WNV-WT	VERO-ZAP-WT	6955	A	G	0.3001	0.864168	AGC	GGC	S	G	NS4B	14	NA
		WNV-WT	VERO-ZAP-WT	7123	A	G	0.0957	0.492663	ACC	GCC	T	A	NS4B	70	NA
		WNV-WT	VERO-ZAP-WT	7637	C	T	0.8739	0.529419	ACA	ATA	T	I	NS4B	241	NA
		WNV-WT	VERO-ZAP-WT	7650	A	G	0.4446	0.991838	ATA	ATG	I	M	NS4B	245	NA
		WNV-WT	VERO-ZAP-WT	8727	T	C	0.3611	0.960209	ACT	ACC	T	T	NS5	349	NA
WNV-WT (passage 5)	Passage 5	WNV-WT	VERO-ZAP-KO	106	A	G	0.1277	0.578584	AAA	GAA	K	E	C	4	NA
		WNV-WT	VERO-ZAP-KO	1216	A	G	0.0345	0.25982	AAA	GAA	K	E	prM mature peptide	84	NA
		WNV-WT	VERO-ZAP-KO	2289	T	C	0.0469	0.248776	GCT	GCC	A	A	E	441	NA
		WNV-WT	VERO-ZAP-KO	3147	T	C	0.0599	0.315189	CCT	CCC	P	P	NS1	226	NA
		WNV-WT	VERO-ZAP-KO	7123	A	G	0.1806	0.668485	ACC	GCC	T	A	NS4B	70	NA
		WNV-WT	VERO-ZAP-KO	7202	T	C	0.0478	0.250419	CTC	CCC	L	P	NS4B	96	NA
		WNV-WT	VERO-ZAP-KO	7338	A	G	0.0308	0.236335	ACA	ACG	T	T	NS4B	141	NA
		WNV-WT	VERO-ZAP-KO	7446	G	A	0.036	0.237845	ATG	ATA	M	I	NS4B	177	NA
		WNV-WT	VERO-ZAP-KO	7637	C	T	0.0461	0.28874	ACA	ATA	T	I	NS4B	241	NA
WNV-WT (passage 10)	Passage 10	WNV-WT	VERO-ZAP-KO	106	A	G	0.2457	0.833414	AAA	GAA	K	E	C	4	NA
		WNV-WT	VERO-ZAP-KO	1036	G	A	0.1097	0.512282	GTT	ATT	V	I	prM mature peptide	24	NA
		WNV-WT	VERO-ZAP-KO	1157	C	T	0.0379	0.264083	ACC	ATC	T	I	E	64	NA
		WNV-WT	VERO-ZAP-KO	1191	G	T	0.0373	0.235908	CCG	CCT	P	P	E	75	NA
		WNV-WT	VERO-ZAP-KO	1216	A	G	0.0964	0.42523	AAA	GAA	K	E	prM mature peptide	84	NA
		WNV-WT	VERO-ZAP-KO	1923	T	C	0.0365	0.226671	GGT	GGC	G	G	319	E	NA
		WNV-WT	VERO-ZAP-KO	2289	T	C	0.077	0.415862	GCT	GCC	A	A	E	441	NA
		WNV-WT	VERO-ZAP-KO	2412	T	C	0.0742	0.348051	GCT	GCC	A	A	E	482	NA
		WNV-WT	VERO-ZAP-KO	2474	C	T	0.0713	0.348398	ACT	ATT	T	I	NS1	2	NA
		WNV-WT	VERO-ZAP-KO	3147	T	C	0.0389	0.253989	CCT	CCC	P	P	NS1	226	NA
		WNV-WT	VERO-ZAP-KO	3855	G	A	0.0688	0.389297	GCG	GCA	A	A	NS2A	110	NA
		WNV-WT	VERO-ZAP-KO	5166	G	A	0.0464	0.25537	AGG	AGA	R	R	NS3	185	NA
		WNV-WT	VERO-ZAP-KO	5331	C	T	0.0349	0.213264	CCC	CCT	P	P	NS3	230	NA
		WNV-WT	VERO-ZAP-KO	6165	T	C	0.0443	0.264676	TAT	TAC	Y	Y	NS3	518	NA
		WNV-WT	VERO-ZAP-KO	6871	G	A	0.1468	0.58403	GTG	ATG	V	M	NS4A	135	NA
		WNV-WT	VERO-ZAP-KO	6957	C	T	0.041	0.28914	AGC	AGT	S	S	NS4B	14	NA
		WNV-WT	VERO-ZAP-KO	7123	A	G	0.2919	0.861242	ACC	GCC	T	A	NS4B	70	NA
		WNV-WT	VERO-ZAP-KO	7202	T	C	0.0354	0.224047	CTC	CCC	L	P	NS4B	96	NA
		WNV-WT	VERO-ZAP-KO	7338	A	G	0.1034	0.491338	ACA	ACG	T	T	NS4B	141	NA
		WNV-WT	VERO-ZAP-KO	7635	A	G	0.0365	0.229537	ATA	ATG	I	M	NS4B	240	NA
		WNV-WT	VERO-ZAP-KO	7637	C	T	0.1057	0.51217	ACA	ATA	T	I	NS4B	241	NA
		WNV-WT	VERO-ZAP-KO	8727	T	C	0.0521	0.325378	ACT	ACC	T	T	NS5	349	NA
For the validated best practice (PMID: 30621750), we considered SNVs with a frequency of at least 0.03 (3%).
During serial passage with two biological replicates, only SNVs identified in the two biological replicates were considered.
*WNV Proteins:
C: capsid protein
pr-M: precursor membrane protein
E: envelope protein
NS1: nonstructural protein 1
NS2A: nonstructural protein 2A
NS2B: nonstructural protein 2B
NS3: nonstructural protein 3
NS4B: nonstructural protein 4B
NS5: nonstructural protein 5
UTR: untranslated region
NA: Not available

## Sheet: ENS1-Per
S3_Table
E/NS1-Per
Sample ID	Passage number	WNV variant	Cell type	Position in the WNV genome (nt #)	Reference nucleotide	Emerged nucleotide	Frequency of the emerged nucleotide	Shannon Entropy	Reference codon	Emerged codon	Reference amino acid	Emerged amino acid	*WNV protein	Position of the amino acid in the specific protein (aa #)	If CpG or UpA which were enriched is affected ? (Yes/No)
E/NS1-Per (working stock)	Working stock	E/NS1-Per	VERO-ZAP-KO	1155	A	G	0.0321	0.27784	GCA	GCG	A	A	E	63	NA
		E/NS1-Per	VERO-ZAP-KO	1320	A	G	0.1051	0.472834	AAA	AAG	K	K	E	118	NA
		E/NS1-Per	VERO-ZAP-KO	2234	A	G	0.1399	0.495173	GAC	GGC	D	G	E	423	NA
		E/NS1-Per	VERO-ZAP-KO	2717	G	A	0.143	0.596105	GGT	GAT	G	D	NS1	83	NA
		E/NS1-Per	VERO-ZAP-KO	2744	A	G	0.0581	0.301074	AAG	AGG	K	R	NS1	92	NA
		E/NS1-Per	VERO-ZAP-KO	3228	C	T	0.0365	0.205593	AAC	AAT	N	N	NS1	253	NA
		E/NS1-Per	VERO-ZAP-KO	4093	A	G	0.2741	0.87931	AAG	GAG	K	E	NS2A	190	NA
		E/NS1-Per	VERO-ZAP-KO	4386	A	G	0.0562	0.261914	AGA	AGG	R	R	NS2B	56	NA
		E/NS1-Per	VERO-ZAP-KO	4708	A	G	0.0501	0.334268	AGT	GGT	S	G	NS3	33	NA
		E/NS1-Per	VERO-ZAP-KO	5166	G	A	0.0331	0.229257	AGG	AGA	R	R	NS3	185	NA
		E/NS1-Per	VERO-ZAP-KO	5914	A	G	0.0378	0.227115	ATA	GTA	I	V	NS3	435	NA
		E/NS1-Per	VERO-ZAP-KO	7437	A	G	0.0334	0.164901	GGA	GGG	G	G	NS4B	174	NA
		E/NS1-Per	VERO-ZAP-KO	7719	A	G	0.0631	0.453234	AAA	AAG	K	K	NS5	13	NA
		E/NS1-Per	VERO-ZAP-KO	8754	A	G	0.1966	0.753403	AAA	AAG	K	K	NS5	358	NA
		E/NS1-Per	VERO-ZAP-KO	10195	A	G	0.0393	0.280347	AGT	GGT	S	G	NS5	839	NA
	Permuted region
For the validated best practice (PMID: 30621750), we considered SNVs with a frequency of at least 0.03 (3%).
*WNV Proteins:
C: capsid protein
pr-M: precursor membrane protein
E: envelope protein
NS1: nonstructural protein 1
NS2A: nonstructural protein 2A
NS2B: nonstructural protein 2B
NS3: nonstructural protein 3
NS4B: nonstructural protein 4B
NS5: nonstructural protein 5
UTR: untranslated region
NA: Not available

## Sheet: ENS1NS5- Per
S3_Table
E/NS1/NS5-Per
Sample ID	Passage number	WNV variant	Cell type	Position in the WNV genome (nt #)	Reference nucleotide	Emerged nucleotide	Frequency of the emerged nucleotide	Shannon Entropy	Reference codon	Emerged codon	Reference amino acid	Emerged amino acid	*WNV protein	Position of the amino acid in the specific protein (aa #)	If CpG or UpA which were enriched is affected ? (Yes/No)
E/NS1/NS5-Per (working stock)	Working stock	E/NS1/NS5-Per	VERO-ZAP-KO	270	A	G	0.0473	0.248322	GCA	GCG	A	A	C	58	NA
		E/NS1/NS5-Per	VERO-ZAP-KO	2217	A	G	0.0426	0.165957	AGA	AGG	R	R	E	417	NA
		E/NS1/NS5-Per	VERO-ZAP-KO	2364	G	T	0.1212	0.656413	GGG	GGT	G	G	E	466	NA
		E/NS1/NS5-Per	VERO-ZAP-KO	2400	T	C	0.0382	0.248322	GAT	GAC	D	D	E	478	NA
		E/NS1/NS5-Per	VERO-ZAP-KO	3101	A	G	0.0348	0.246784	AAG	AGG	K	R	NS1	211	NA
		E/NS1/NS5-Per	VERO-ZAP-KO	3357	G	A	0.0394	0.246784	CCG	CCA	P	P	NS1	296	NA
		E/NS1/NS5-Per	VERO-ZAP-KO	4839	A	G	0.0334	0.167027	CGA	CGG	R	R	NS3	76	NA
		E/NS1/NS5-Per	VERO-ZAP-KO	5532	A	G	0.1248	0.603652	CTA	CTG	L	L	NS3	307	NA
		E/NS1/NS5-Per	VERO-ZAP-KO	7057	A	G	0.077	0.443111	ACA	GCA	T	A	NS4B	48	NA
		E/NS1/NS5-Per	VERO-ZAP-KO	7828	A	G	0.082	0.476742	ACT	GCT	T	A	NS5	50	NA
		E/NS1/NS5-Per	VERO-ZAP-KO	8065	G	A	0.0315	0.206233	GGA	AGA	G	R	NS5	129	NA
		E/NS1/NS5-Per	VERO-ZAP-KO	9999	C	T	0.0304	0.313195	CAC	CAT	H	H	NS5	773	NA
	Permuted region
For the validated best practice (PMID: 30621750), we considered SNVs with a frequency of at least 0.03 (3%).
*WNV Proteins:
C: capsid protein
pr-M: precursor membrane protein
E: envelope protein
NS1: nonstructural protein 1
NS2A: nonstructural protein 2A
NS2B: nonstructural protein 2B
NS3: nonstructural protein 3
NS4B: nonstructural protein 4B
NS5: nonstructural protein 5
UTR: untranslated region
NA: Not available

## Sheet: E+CG
S3_Table
E+CG
Sample ID	Passage number	WNV variant	Cell type	Position in the WNV genome (nt #)	Reference nucleotide	Emerged nucleotide	Frequency of the emerged nucleotide	Shannon Entropy	Reference codon	Emerged codon	Reference amino acid	Emerged amino acid	*WNV protein	Position of the amino acid in the specific protein (aa #)	If CpG or UpA which were enriched is affected ? (Yes/No)
For the validated best practice (PMID: 30621750), we considered SNVs with a frequency of at least 0.03 (3%).
*WNV Proteins:
C: capsid protein
pr-M: precursor membrane protein
E: envelope protein
NS1: nonstructural protein 1
NS2A: nonstructural protein 2A
NS2B: nonstructural protein 2B
NS3: nonstructural protein 3
NS4B: nonstructural protein 4B
NS5: nonstructural protein 5
UTR: untranslated region
NA: Not available

## Sheet: ENS1+CG
S3_Table
E/NS1+CG
Sample ID	Passage number	WNV variant	Cell type	Position in the WNV genome (nt #)	Reference nucleotide	Emerged nucleotide	Frequency of the emerged nucleotide	Shannon Entropy	Reference codon	Emerged codon	Reference amino acid	Emerged amino acid	*WNV protein	Position of the amino acid in the specific protein (aa #)	If CpG or UpA which were enriched is affected ? (Yes/No)
E/NS1+CG (working stock)	Working stock	E/NS1+CG	VERO-ZAP-KO	2859	C	T	0.0455	0.16886	AAC	AAT	N	N	NS1	130	No
	Enrichment region: CpG
For the validated best practice (PMID: 30621750), we considered SNVs with a frequency of at least 0.03 (3%).
*WNV Proteins:
C: capsid protein
pr-M: precursor membrane protein
E: envelope protein
NS1: nonstructural protein 1
NS2A: nonstructural protein 2A
NS2B: nonstructural protein 2B
NS3: nonstructural protein 3
NS4B: nonstructural protein 4B
NS5: nonstructural protein 5
UTR: untranslated region

## Sheet: ENS1NS5+CG
S3_Table
E/NS1/NS5+CG
Sample ID	Passage number	WNV variant	Cell type	Position in the WNV genome (nt #)	Reference nucleotide	Emerged nucleotide	Frequency of the emerged nucleotide	Shannon Entropy	Reference codon	Emerged codon	Reference amino acid	Emerged amino acid	*WNV protein	Position of the amino acid in the specific protein (aa #)	If CpG or UpA which were enriched is affected ? (Yes/No)
E/NS1/NS5+CG (working stock)	Working stock	E/NS1/NS5+CG	VERO-ZAP-KO	2859	C	T	0.0343	0.0676698	AAC	AAT	N	N	NS1	130	No
		E/NS1/NS5+CG	VERO-ZAP-KO	4791	C	T	0.1912	0.736323	AGC	AGT	S	S	NS3	60	NA
		E/NS1/NS5+CG	VERO-ZAP-KO	5944	G	A	0.0382	0.264315	GGA	AGA	G	R	NS3	445	NA
		E/NS1/NS5+CG	VERO-ZAP-KO	6885	T	C	0.2023	0.712846	TGT	TGC	C	C	NS4A	139	NA
		E/NS1/NS5+CG	VERO-ZAP-KO	7338	A	G	0.0378	0.479841	ACA	ACG	T	T	NS4B	141	NA
		E/NS1/NS5+CG	VERO-ZAP-KO	8254	A	G	0.035	0.227115	ATC	GTC	I	V	NS5	192	No
	Enrichment region: CpG
For the validated best practice (PMID: 30621750), we considered SNVs with a frequency of at least 0.03 (3%).
*WNV Proteins:
C: capsid protein
pr-M: precursor membrane protein
E: envelope protein
NS1: nonstructural protein 1
NS2A: nonstructural protein 2A
NS2B: nonstructural protein 2B
NS3: nonstructural protein 3
NS4B: nonstructural protein 4B
NS5: nonstructural protein 5
UTR: untranslated region
NA: Not available

## Sheet: E-MAX
S3_Table
E-MAX
Sample ID	Passage number	WNV variant	Cell type	Position in the WNV genome (nt #)	Reference nucleotide	Emerged nucleotide	Frequency of the emerged nucleotide	Shannon Entropy	Reference codon	Emerged codon	Reference amino acid	Emerged amino acid	*WNV protein	Position of the amino acid in the specific protein (aa #)	If CpG or UpA which were enriched is affected ? (Yes/No)
E-MAX (working stock)	Working stock	E-MAX	VERO-ZAP-KO	7907	A	G	0.04	0.261914	AAA	AGA	K	R	NS5	76	NA
		E-MAX	VERO-ZAP-KO	8490	C	T	0.0566	0.283769	CCC	CCT	P	P	NS5	270	NA
		E-MAX	VERO-ZAP-KO	9966	T	C	0.0602	0.27867	TCT	TCC	S	S	NS5	762	NA
E-MAX (passage 5)	Passage 5	E-MAX	VERO-ZAP-WT	1151	T	C	0.12245	0.454618	TTA	TCA	L	S	E	62	No
		E-MAX	VERO-ZAP-WT	1368	T	C	0.0984	0.5382	AAT	AAC	N	N	E	134	No
		E-MAX	VERO-ZAP-WT	1782	C	T	0.21325	0.780345	GTC	GTT	V	V	E	272	Yes: CpG affected C>1782>T=TG
		E-MAX	VERO-ZAP-WT	1788	T	C	0.1593	0.604429	TTT	TTC	F	F	E	274	No
		E-MAX	VERO-ZAP-WT	1789	T	C	0.18285	0.528155	TCG	CCG	S	P	E	275	No
		E-MAX	VERO-ZAP-WT	1796	A	G	0.127	0.520818	AAT	AGT	N	S	E	277	No
		E-MAX	VERO-ZAP-WT	6933	A	G	0.09645	0.431801	CTA	CTG	L	L	NS4B	6	NA
		E-MAX	VERO-ZAP-WT	7907	A	G	0.0782	0.436656	AAA	AGA	K	R	NS5	76	NA
E-MAX (passage 10)	Passage 10	E-MAX	VERO-ZAP-WT	1782	C	T	0.1712	0.538442	GTC	GTT	V	V	E	272	Yes: CpG affected C>1782>T=TG
		E-MAX	VERO-ZAP-WT	1788	T	C	0.11855	0.732776	TTT	TTC	F	F	E	274	No
		E-MAX	VERO-ZAP-WT	1797	T	C	0.2488	0.703343	AAT	AAC	N	N	E	277	Yes: UpA affected T>1797>C=CA
		E-MAX	VERO-ZAP-WT	2006	A	G	0.12895	0.53627	AAC	AGC	N	S	E	347	No
E-MAX (passage 5)	Passage 5	E-MAX	VERO-ZAP-KO	216	C	T	0.0706	0.402587	GGC	GGT	G	G	C	40	NA
		E-MAX	VERO-ZAP-KO	1154	C	T	0.1795	0.713274	GCA	GTA	A	V	E	63	No
		E-MAX	VERO-ZAP-KO	1622	T	C	0.0428	0.269557	ATG	ACG	M	T	E	219	No
		E-MAX	VERO-ZAP-KO	3346	C	T	0.096	0.400969	CAC	TAC	H	Y	NS1	293	NA
		E-MAX	VERO-ZAP-KO	4389	G	T	0.1146	0.527096	ACG	ACT	T	T	NS2B	57	NA
		E-MAX	VERO-ZAP-KO	6871	G	A	0.2562	0.806414	GTG	ATG	V	M	NS4A	135	NA
		E-MAX	VERO-ZAP-KO	7636	A	G	0.1913	0.761915	ACA	GCA	T	A	NS4B	241	NA
		E-MAX	VERO-ZAP-KO	7637	C	T	0.3069	0.901704	ACA	ATA	T	I	NS4B	241	NA
		E-MAX	VERO-ZAP-KO	7907	A	G	0.3791	0.959031	AAA	AGA	K	R	NS5	76	NA
EMAX (passage 10)	Passage 10	E-MAX	VERO-ZAP-KO	216	C	T	0.0576	0.385409	GGC	GGT	G	G	C	40	NA
		E-MAX	VERO-ZAP-KO	1154	C	T	0.4925	0.996066	GCA	GTA	A	V	E	63	No
		E-MAX	VERO-ZAP-KO	1303	A	G	0.0621	0.347843	ATC	GTC	I	V	E	113	No
		E-MAX	VERO-ZAP-KO	1309	A	G	0.1092	0.500585	ACG	GCG	T	A	E	115	No
		E-MAX	VERO-ZAP-KO	3346	C	T	0.1329	0.597961	CAC	TAC	H	Y	NS1	293	NA
		E-MAX	VERO-ZAP-KO	4389	G	T	0.04	0.262604	ACG	ACT	T	T	NS2B	57	NA
		E-MAX	VERO-ZAP-KO	6901	A	G	0.0471	0.248784	AGC	GGC	S	G	NS4A	145	NA
		E-MAX	VERO-ZAP-KO	6871	G	A	0.5569	0.984842	GTG	ATG	V	M	NS4A	135	NA
		E-MAX	VERO-ZAP-KO	7636	A	G	0.2429	0.775144	ACA	GCA	T	A	NS4B	241	NA
		E-MAX	VERO-ZAP-KO	7637	C	T	0.3279	0.918929	ACA	ATA	T	I	NS4B	241	NA
		E-MAX	VERO-ZAP-KO	7907	A	G	0.3526	0.937042	AAA	AGA	K	R	NS5	76	NA
	Enrichment region: CpG+UpA
	CpG enriched position affected
	UpA enriched position affected
For the validated best practice (PMID: 30621750), we considered SNVs with a frequency of at least 0.03 (3%).
During serial passage with two biological replicates, only SNVs identified in the two biological replicates were considered.
*WNV Proteins:
C: capsid protein
pr-M: precursor membrane protein
E: envelope protein
NS1: nonstructural protein 1
NS2A: nonstructural protein 2A
NS2B: nonstructural protein 2B
NS3: nonstructural protein 3
NS4B: nonstructural protein 4B
NS5: nonstructural protein 5
UTR: untranslated region
NA: Not available

## Sheet: E+UA
S3_Table
E+UA
Sample ID	Passage number	WNV variant	Cell type	Position in the WNV genome (nt #)	Reference nucleotide	Emerged nucleotide	Frequency of the emerged nucleotide	Shannon Entropy	Reference codon	Emerged codon	Reference amino acid	Emerged amino acid	*WNV protein	Position of the amino acid in the specific protein (aa #)	If CpG or UpA which were enriched is affected ? (Yes/No)
E+UA (working stock)	Working stock	E+UA	VERO-ZAP-KO	1317	C	A	0.0559	0.281194	GCC	GCA	A	A	E	117	No
		E+UA	VERO-ZAP-KO	5084	A	G	0.0307	0.184836	AAC	AGC	N	S	NS3	158	NA
		E+UA	VERO-ZAP-KO	7116	C	T	0.0943	0.497836	ACC	ACT	T	T	NS4B	67	NA
		E+UA	VERO-ZAP-KO	7644	A	G	0.0305	0.163346	ACA	ACG	T	T	NS4B	243	NA
		E+UA	VERO-ZAP-KO	7817	A	G	0.0542	0.283769	GAA	GGA	E	G	NS5	46	NA
	Enrichment region: UpA
For the validated best practice (PMID: 30621750), we considered SNVs with a frequency of at least 0.03 (3%).
*WNV Proteins:
C: capsid protein
pr-M: precursor membrane protein
E: envelope protein
NS1: nonstructural protein 1
NS2A: nonstructural protein 2A
NS2B: nonstructural protein 2B
NS3: nonstructural protein 3
NS4B: nonstructural protein 4B
NS5: nonstructural protein 5
UTR: untranslated region
NA: Not available

## Sheet: E-MAXNS5+CG
S3_Table
E-MAX/NS5+CG
Sample ID	Passage number	WNV variant	Cell type	Position in the WNV genome (nt #)	Reference nucleotide	Emerged nucleotide	Frequency of the emerged nucleotide	Shannon Entropy	Reference codon	Emerged codon	Reference amino acid	Emerged amino acid	*WNV protein	Position of the amino acid in the specific protein (aa #)	If CpG or UpA which were enriched is affected ? (Yes/No)
E-MAX/NS5+CG (working stock)	Working stock	E-MAX/NS5+CG	VERO-ZAP-KO	8601	T	C	0.0543	0.419626	TAT	TAC	Y	Y	NS5	307	No
	Enrichment region: CpG+UpA
For the validated best practice (PMID: 30621750), we considered SNVs with a frequency of at least 0.03 (3%).
*WNV Proteins:
C: capsid protein
pr-M: precursor membrane protein
E: envelope protein
NS1: nonstructural protein 1
NS2A: nonstructural protein 2A
NS2B: nonstructural protein 2B
NS3: nonstructural protein 3
NS4B: nonstructural protein 4B
NS5: nonstructural protein 5
UTR: untranslated region
NA: Not available

## Sheet: E-MAXNS5-MAX
S3_Table
E-MAX/NS5-MAX
Sample ID	Passage number	WNV variant	Cell type	Position in the WNV genome (nt #)	Reference nucleotide	Emerged nucleotide	Frequency of the emerged nucleotide	Shannon Entropy	Reference codon	Emerged codon	Reference amino acid	Emerged amino acid	*WNV protein	Position of the amino acid in the specific protein (aa #)	If CpG or UpA which were enriched is affected ? (Yes/No)
E-MAX/NS5-MAX (working stock)	Working stock	E-MAX/NS5-MAX	VERO-ZAP-KO	744	A	G	0.0376	0.260341	TCA	TCG	S	S	prM	111	NA
		E-MAX/NS5-MAX	VERO-ZAP-KO	1256	T	C	0.032	0.18806	GTC	GCC	V	A	E	97	No
		E-MAX/NS5-MAX	VERO-ZAP-KO	1923	T	C	0.0352	0.280347	GGT	GGC	G	G	E	319	No
		E-MAX/NS5-MAX	VERO-ZAP-KO	3037	A	G	0.0347	0.329363	AAC	GAC	N	D	NS1	190	NA
		E-MAX/NS5-MAX	VERO-ZAP-KO	3101	A	G	0.0343	0.212888	AAG	AGG	K	R	NS1	211	NA
		E-MAX/NS5-MAX	VERO-ZAP-KO	3486	A	G	0.0763	0.377646	AGA	AGG	R	R	NS1	339	NA
		E-MAX/NS5-MAX	VERO-ZAP-KO	3930	A	G	0.04	0.313195	TCA	TCG	S	S	NS2A	135	NA
		E-MAX/NS5-MAX	VERO-ZAP-KO	5176	A	C	0.053	0.281194	ATC	CTC	I	L	NS3	189	NA
		E-MAX/NS5-MAX	VERO-ZAP-KO	6271	G	A	0.033	0.243769	GCT	ACT	A	T	NS3	554	NA
		E-MAX/NS5-MAX	VERO-ZAP-KO	6319	A	G	0.0335	0.0374955	ACA	GCA	T	A	NS3	570	NA
		E-MAX/NS5-MAX	VERO-ZAP-KO	6837	G	A	0.0636	0.36577	GAG	GAA	E	E	NS4A	123	NA
		E-MAX/NS5-MAX	VERO-ZAP-KO	6912	A	G	0.0774	0.389025	GCA	GCG	A	A	NS4A	148	NA
		E-MAX/NS5-MAX	VERO-ZAP-KO	7122	G	A	0.0319	0.285515	TTG	TTA	L	L	NS4B	69	NA
		E-MAX/NS5-MAX	VERO-ZAP-KO	7734	G	T	0.2542	0.845891	CAG	CAT	Q	H	NS5	18	No
		E-MAX/NS5-MAX	VERO-ZAP-KO	7742	A	G	0.0473	0.225017	AAA	AGA	K	R	NS5	21	No
		E-MAX/NS5-MAX	VERO-ZAP-KO	7836	T	C	0.064	0.330331	GGT	GGC	G	G	NS5	52	No
		E-MAX/NS5-MAX	VERO-ZAP-KO	7881	A	G	0.2586	0.87931	GAA	GAG	E	E	NS5	67	No
		E-MAX/NS5-MAX	VERO-ZAP-KO	8340	T	C	0.2642	0.876301	TAT	TAC	Y	Y	NS5	220	No
		E-MAX/NS5-MAX	VERO-ZAP-KO	8382	T	C	0.1007	0.369075	AAT	AAC	N	N	NS5	234	No
		E-MAX/NS5-MAX	VERO-ZAP-KO	8886	A	G	0.0791	0.41845	ATA	ATG	I	M	NS5	402	No
		E-MAX/NS5-MAX	VERO-ZAP-KO	9360	C	T	0.0733	0.344117	GAC	GAT	D	D	NS5	560	Yes: CpG affected C>9360>T=TG
		E-MAX/NS5-MAX	VERO-ZAP-KO	9567	A	G	0.0462	0.299261	GAA	GAG	E	E	NS5	629	No
		E-MAX/NS5-MAX	VERO-ZAP-KO	10236	C	T	0.0545	0.361527	TGC	TGT	C	C	NS5	852	Yes: CpG affected C>10236>T=TG
	Enrichment region: CpG+UpA
	CpG enriched position affected
	UpA enriched position affected
For the validated best practice (PMID: 30621750), we considered SNVs with a frequency of at least 0.03 (3%).
*WNV Proteins:
C: capsid protein
pr-M: precursor membrane protein
E: envelope protein
NS1: nonstructural protein 1
NS2A: nonstructural protein 2A
NS2B: nonstructural protein 2B
NS3: nonstructural protein 3
NS4B: nonstructural protein 4B
NS5: nonstructural protein 5
UTR: untranslated region
NA: Not available

[truncated: 3 more sheets: WNV-WT+FR, E-MAX+FR, Mouse brain NGS]
